# Supplementary material for: Validation study of the Spanish version of the Last-7-d Sedentary Time Questionnaire (SIT-Q-7d-Sp) in young adults
Source: PLoS One. 2019 May 29;14(5):e0217362. doi: 10.1371/journal.pone.0217362 (PMC6541286; doi:10.1371/journal.pone.0217362)
Supplement: S3 Appendix — (XLSX) [file pone.0217362.s003.xlsx]

## Sheet: Total sitting time 
SS	age	gender (woman=1; man=0)	Activ_SedWakingMIN_W (activpal; weekday)	Activ_SedWakingMIN_WD (activpal; weekend day)	Activ_SedWakingMIN_7days (activpal)	Q_AVtotal_W1day (questionnaire weekday)	Q_AVtotal_WD1day (questionnaire weekend day)	Q_Total_7dayAV (questionnaire)	Average_Total_W	Average_Total_WD	Average_Total_7
97	21	1	601.725	529.525	577.8	489	280	429.286	545.362	404.762	503.543
98	31	1	737.75	615.05	696.6	830	690	790	783.875	652.525	743.3
99	19	1	758.358	855.633	790.8	745.5	610	706.786	751.929	732.817	748.793
101	18	1	643.821	633.483	640.2	947.5	467.5	810.357	795.66	550.492	725.279
102	19	1	708.492	662.325	693	738	395	640	723.246	528.663	666.5
104	23	1	693.642	381.558	589.8	789.5	930	829.643	741.571	655.779	709.721
106	19	1	612.283	597.508	607.2	890	420	755.714	751.142	508.754	681.457
110	18	1	766.696	646.475	726.6	730	547.5	677.857	748.348	596.987	702.229
111	19	1	579.75	517.725	559.2	457.5	520	475.357	518.625	518.862	517.279
112	22	1	730.883	422.225	628.2	1052.5	797.5	979.643	891.692	609.862	803.921
115	22	1	835.529	622.183	764.4	792.5	457.5	696.786	814.015	539.842	730.593
132	22	1	564.179	647.683	592.2	847.5	727.5	813.214	705.84	687.592	702.707
135	18	0	778.679	724.358	760.8	829	650	777.857	803.84	687.179	769.329
140	18	1	624.712	588.392	612.6	551	460	525	587.856	524.196	568.8
153	18	0	765.746	687.817	739.8	637.5	605	628.214	701.623	646.408	684.007
159	19	0	553.117	636.608	580.8	847.5	460	736.786	700.308	548.304	658.793
164	21	0	463.133	393.05	435	914	547.5	809.286	688.567	470.275	622.143
171	22	0	646.758	551.708	615	537	945	653.571	591.879	748.354	634.286
173	23	1	574.258	608.583	585.6	565	345	502.143	569.629	476.792	543.871
178	19	0	468.846	417.15	451.8	605	690	629.286	536.923	553.575	540.543
179	19	0	655.983	570.425	627.6	1040	950	1014.29	847.992	760.212	820.943
183	19	0	722.625	573.075	672.6	455	325	417.857	588.812	449.038	545.229
184	20	0	721.546	618.9	687.6	834.5	597.5	766.786	778.023	608.2	727.193
185	18	0	597.075	451.283	548.4	724.5	487.5	656.786	660.788	469.392	602.593
188	19	1	593.992	528.917	572.4	847	887.5	858.571	720.496	708.208	715.486
189	22	1	738.475	685.125	720.6	555	842.5	637.143	646.737	763.812	678.871
192	21	0	751.062	620.675	707.4	422	540	455.714	586.531	580.337	581.557
194	20	1	517.092	541.175	525	457.5	485	465.357	487.296	513.087	495.179
195	23	0	708.487	567.783	661.8	378.5	547.5	426.786	543.494	557.642	544.293
196	21	0	630.129	519.883	593.4	312	180	274.286	471.065	349.942	433.843
199	21	1	794.987	498.425	696	1194	525	1002.86	994.494	511.712	849.429
201	22	0	603.729	492.742	567	505	430	483.571	554.365	461.371	525.286
202	19	1	608.962	549.825	589.2	365	165	307.857	486.981	357.413	448.529
207	20	1	720.442	569.658	670.2	717.5	462.5	644.643	718.971	516.079	657.421
208	21	0	569.288	450.992	529.8	834.5	1090	907.5	701.894	770.496	718.65
209	22	0	704.612	636.475	682.2	870	755	837.143	787.306	695.737	759.671
210	21	0	615.508	649.625	627	912.5	1215	998.929	764.004	932.312	812.964
211	19	0	869.621	949.358	896.4	512.5	312.5	455.357	691.06	630.929	675.879
215	19	0	661.729	610.6	644.4	942.5	547.5	829.643	802.115	579.05	737.021
220	19	0	669.571	602.708	647.4	675	485	620.714	672.285	543.854	634.057
221	31	0	671.321	275.867	539.4	717.5	427.5	634.643	694.41	351.683	587.021
222	19	0	629.704	536.283	598.8	689.5	645	676.786	659.602	590.642	637.793
223	19	1	643.888	305.342	531	613.5	382.5	547.5	628.694	343.921	539.25
224	22	0	726.525	604.667	685.8	715.5	535	663.929	721.013	569.833	674.864
225	19	0	653.054	680	661.8	813	885	833.571	733.027	782.5	747.686
229	19	0	682.612	257.992	541.2	580	542.5	569.286	631.306	400.246	555.243
231	19	0	722.079	594.417	679.8	744.5	710	734.643	733.29	652.208	707.221
234	19	1	776.796	594.508	715.8	561.5	367.5	506.071	669.148	481.004	610.936
235	19	1	671.05	393.425	578.4	763.5	547.5	701.786	717.275	470.462	640.093
236	22	0	683.067	603.908	656.4	791.5	535	718.214	737.283	569.454	687.307
248	21	0	617.296	536.8	590.4	402.5	322.5	379.643	509.898	429.65	485.021
250	19	1	602.508	439.95	548.4	829	422.5	712.857	715.754	431.225	630.629
254	21	1	659.429	677.525	665.4	666.5	422.5	596.786	662.965	550.013	631.093
288	19	0	566.112	412.492	514.8	677	745	696.429	621.556	578.746	605.614
298	21	0	442.792	485.633	457.2	506	307.5	449.286	474.396	396.567	453.243
301	19	0	459.154	501.192	473.4	264	202.5	246.429	361.577	351.846	359.914
320	18	0	730.842	328.975	597	702.5	675	694.643	716.671	501.988	645.821
324	22	1	730.146	572.825	678	1352.5	637.5	1148.21	1041.32	605.163	913.107
325	22	1	462.175	630.117	518.4	670	480	615.714	566.087	555.058	567.057
327	21	1	739.408	605.058	694.8	425	712.5	507.143	582.204	658.779	600.971
328	21	1	639.583	555.15	611.4	666	877.5	726.429	652.792	716.325	668.914
329	23	1	755.487	573.925	694.8	834.5	665	786.071	794.994	619.462	740.436
330	21	1	708.467	728.45	715.2	600	1105	744.286	654.233	916.725	729.743
331	25	1	630.354	498.5	586.2	888.5	582.5	801.071	759.427	540.5	693.636
332	22	1	598.642	520.317	572.4	494	550	510	546.321	535.158	541.2
333	23	1	635.375	377.917	549.6	546.5	537.5	543.929	590.938	457.708	546.764
334	20	0	624.058	700.008	649.2	1465.5	310	1135.36	1044.78	505.004	892.279
336	18	0	725.504	808.875	753	758.5	1000	827.5	742.002	904.438	790.25
342	19	1	543.175	651.933	579.6	318.5	252.5	299.643	430.837	452.217	439.621
344	19	1	683.804	497.875	621.6	847.5	540	759.643	765.652	518.938	690.621
349	19	1	538.767	448.492	508.8	744.5	357.5	633.929	641.633	402.996	571.364
360	22	1	433.233	274.583	380.4	447	892.5	574.286	440.117	583.542	477.343
361	17	0	636.133	582.433	618	877.5	712.5	830.357	756.817	647.467	724.179
362	21	0	577.178	470.3	534.6	398.5	247.5	355.357	487.839	358.9	444.979
373	20	1	642.667	817.683	677.4	747	862.5	780	694.833	840.092	728.7
374	18	1	584.496	520.617	571.8	905	812.5	878.571	744.748	666.558	725.186
376	21	1	596.346	628.5	603	710.5	460	638.929	653.423	544.25	620.964
382	18	1	512.121	559.233	521.4	528	722.5	583.571	520.06	640.867	552.486
384	18	1	671.904	402.433	618	439	410	430.714	555.452	406.217	524.357
387	19	1	701.558	462.433	621.6	534	540	535.714	617.779	501.217	578.657
388	19	0	668.087	580.975	639	710	567.5	669.286	689.044	574.237	654.143
389	19	1	622.442	602.9	616.2	678.5	337.5	581.071	650.471	470.2	598.636
390	19	1	669.038	421.517	586.8	641	142.5	498.571	655.019	282.008	542.686
391	21	1	712.508	657.242	694.2	845	482.5	741.429	778.754	569.871	717.814
392	21	1	545.425	584.958	558.6	455	610	499.286	500.212	597.479	528.943
393	18	1	590.513	592.608	591	697	1037.5	794.286	643.756	815.054	692.643
394	19	1	507.704	538.483	517.8	586	615	594.286	546.852	576.742	556.043
396	23	0	617.354	626.458	620.4	662	422.5	593.571	639.677	524.479	606.986
397	19	1	627.821	738.825	664.8	848	742.5	817.857	737.91	740.663	741.329
398	22	1	623.317	532.608	592.8	762.5	642.5	728.214	692.908	587.554	660.507
399	23	1	671.475	751.592	698.4	861.5	645	799.643	766.487	698.296	749.021
402	18	0	666.638	619.992	651	681	700	686.429	673.819	659.996	668.714
403	18	0	572.275	341.908	495.6	510.5	520	513.214	541.388	430.954	504.407
404	22	1	725.688	598.442	683.4	462	522.5	479.286	593.844	560.471	581.343
405	21	0	627.429	586.083	613.8	635	800	682.143	631.215	693.042	647.971
406	23	0	538.562	721.383	599.4	406	260	364.286	472.281	490.692	481.843
407	33	0	606.471	552.217	588.6	690	525	642.857	648.235	538.608	615.729
408	22	1	419.333	644.933	494.4	687	592.5	660	553.167	618.717	577.2
409	22	0	672.179	479.283	607.8	305	312.5	307.143	488.59	395.892	457.471
410	19	0	586.379	549.408	574.2	529	457.5	508.571	557.69	503.454	541.386
411	18	0	621.696	480.142	574.8	517.5	182.5	421.786	569.598	331.321	498.293
412	23	1	672.587	541.817	628.8	710.5	302.5	593.929	691.544	422.158	611.364
413	21	0	855.692	790.392	834	859	432.5	737.143	857.346	611.446	785.571
414	24	0	585.167	594.617	588.6	1308.5	612.5	1109.64	946.833	603.558	849.121
415	20	1	660.763	625.925	649.2	506.5	490	501.786	583.631	557.962	575.493
417	20	1	642.125	634.075	639.6	665.5	292.5	558.929	653.812	463.288	599.264
418	23	1	592.592	514.233	566.4	950	870	927.143	771.296	692.117	746.771
419	20	1	869.542	650.958	796.8	560	707.5	602.143	714.771	679.229	699.471
420	19	0	655.296	651.108	654	357	512.5	401.429	506.148	581.804	527.714
421	23	1	689.508	668.15	682.2	406.5	422.5	411.071	548.004	545.325	546.636
422	20	1	563.304	584.508	570.6	502.5	420	478.929	532.902	502.254	524.764
432	21	0	665.029	753.258	694.2	532.5	400	494.643	598.765	576.629	594.421
433	23	1	673.3	645.208	664.2	528.5	695	576.071	600.9	670.104	620.136
442	21	0	615.142	483.692	571.2	750.5	867.5	783.929	682.821	675.596	677.564
449	20	1	583.025	607.717	591	733	540	677.857	658.013	573.858	634.429
467	25	0	704.754	468.217	625.8	438.5	417.5	432.5	571.627	442.858	529.15
469	25	0	754.854	705.808	738.6	1325	520	1095	1039.93	612.904	916.8
472	22	0	589.917	537.425	572.4	512	607.5	539.286	550.958	572.462	555.843
481	23	0	613.3	426.333	576	627	575	612.143	620.15	500.667	594.071
484	28	0	529.796	428.742	496.2	411	310	382.143	470.398	369.371	439.171
485	22	0	488.163	380.542	452.4	439	122.5	348.571	463.581	251.521	400.486
9001	23	1	721.2	655.8	699	1124	860	1048.57	922.6	757.9	873.786
9002	23	0	409.2	489.6	432	410	435	417.143	409.6	462.3	424.571
9003	23	1	665.4	541.8	624	685.5	522.5	638.929	675.45	532.15	631.464
9004	22	0	609	579.6	599.4	957.5	635	865.357	783.25	607.3	732.379
9006	23	0	552	558	553.8	626.5	340	544.643	589.25	449	549.221
9008	23	0	559.8	515.4	545.4	808.5	317.5	668.214	684.15	416.45	606.807
9009	23	0	745.2	472.2	609	500	442.5	483.571	622.6	457.35	546.286
9010	23	0	698.4	573	656.4	807.5	952.5	848.929	752.95	762.75	752.664
9015	25	0	754.8	605.4	705	1502.5	667.5	1263.93	1128.65	636.45	984.464
9017	22	0	589.8	537.6	572.4	700	987.5	782.143	644.9	762.55	677.271
9019	23	0	702.6	550.2	651.6	993	690	906.429	847.8	620.1	779.014
9020	23	1	657	645	653.4	981	375	807.857	819	510	730.629
9021	23	0	766.8	513.6	724.8	703.5	607.5	676.071	735.15	560.55	700.436
9022	23	0	725.4	679.2	709.8	1030	810	967.143	877.7	744.6	838.471
9024	24	0	594	610.8	599.4	1057.5	457.5	886.071	825.75	534.15	742.736
9025	23	0	604.2	579.6	596.4	966.5	672.5	882.5	785.35	626.05	739.45
9026	23	0	551.4	595.2	566.4	869.5	592.5	790.357	710.45	593.85	678.379
9027	23	0	639	688.8	655.8	577	625	590.714	608	656.9	623.257
9028	23	0	644.4	267.6	493.8	610	535	588.571	627.2	401.3	541.186
9030	23	0	543.6	597	561.6	483	232.5	411.429	513.3	414.75	486.514
9031	24	0	632.4	495	586.8	1367.5	1102.5	1291.79	999.95	798.75	939.293
9032	23	0	663	785.4	703.8	1962.5	1397.5	1801.07	1312.75	1091.45	1252.44
9033	26	0	697.2	663.6	680.4	1948.5	1275	1756.07	1322.85	969.3	1218.24
9034	24	0	674.4	579	636	612	670	628.571	643.2	624.5	632.286
9036	20	1	617.4	427.2	554.4	534	537.5	535	575.7	482.35	544.7
9037	21	1	746.4	499.2	664.2	897	895	896.429	821.7	697.1	780.314
9038	20	1	614.4	594.6	607.8	702.5	982.5	782.5	658.45	788.55	695.15
9039	21	1	580.2	425.4	528.6	663	495	615	621.6	460.2	571.8
9041	27	1	441	731.4	499.2	556	812.5	629.286	498.5	771.95	564.243
9043	20	1	546.6	518.4	537	367	222.5	325.714	456.8	370.45	431.357

## Sheet: Subsample (domains)
SS	age	gender (0=man); (1=woman)	Q_MEAL_W1day	Q_MEAL_WD1day	Q_MEAL_7dayAV	ActivDiary_Meal_W	ActivDiary_Meal_WD	ActivDiary_Meal_AV7d	Q_OCC1i2_W	Q_OCC_7dayAV	ActivDiary_OCC_W	ActivDiary_OCC_WD	ActivDiary_OCC_AV7d	Q_TR_W	Q_TR_WD	Q_TR_7dayAV	ActivDiary_TR_W	ActivDiary_TR_WD	ActivDiary_TR_AV7d	Q_SCREEN_W1day	Q_SCREEN_WD1day	Q_SCREEN_7dayAV	ActivDiary_Screen_WD	ActivDiary_Screen_W	ActivDiary_Screen_AV7d	Q_OTHER_W1day	Q_OTHER_WD1day	Q_OTHER_7dayAV	ActivDiary_Other_W	ActivDiary_Other_WD	ActivDiary_Other_AV7d
1	23	1	35	35	35	41.74	29.34	38.2	0	0	127.96	0	91.4	369	165	310.714	57.44	145.8	82.69	360	360	360	15.09	63.86	49.92	360	300	342.857	26	16.24	23.21
2	23	0	65	157.5	91.4286	139.25	131.59	136.7	162	115.714	150.71	0	100.48	115.5	75	103.929	145.43	179.54	156.8	45	90	57.8571	21.67	0	7.22	22.5	112.5	48.2143	10.17	69.26	29.87
3	23	1	15	35	20.7143	26.81	32.63	28.75	270	192.857	270.56	278.98	273.36	115.5	390	193.929	144.11	36.9	108.38	150	90	132.857	1.5	26.95	18.47	135	7.5	98.5714	0	38.75	12.92
4	22	0	35	35	35	98.76	98.3	98.63	352.5	251.786	172.3	0	123.07	97.5	22.5	76.0714	51.35	76.66	58.58	240	345	270	120.91	163.95	151.65	232.5	232.5	232.5	11.48	36.43	18.61
6	23	0	100	100	100	96.64	104.24	98.81	162	115.714	143.6	28.66	110.76	27	22.5	25.7143	99.98	18.11	76.59	180	90	154.286	179.28	113.24	132.11	157.5	127.5	148.929	110.52	67.38	98.2
8	23	0	30	47.5	35	49.71	42.43	46.8	273	195	76.02	0	45.61	70.5	22.5	56.7857	99.43	67.36	86.6	300	135	252.857	49.47	81.27	68.55	135	112.5	128.571	3.59	140.18	58.23
9	23	0	50	67.5	55	86.27	83.52	85.17	135	96.4286	28.73	0	17.24	90	105	94.2857	67.52	96.73	79.2	157.5	225	176.786	128.06	327.92	247.98	67.5	45	61.0714	0	13.98	5.59
10	23	0	110	135	117.143	115.62	147.23	124.65	211.5	151.071	226.6	242.2	231.06	133.5	22.5	101.786	98.35	35.26	80.32	45	180	83.5714	15	46.63	37.59	307.5	615	395.357	69.62	115.22	82.65
15	25	0	40	15	32.8571	37.21	44.71	39.71	474	338.571	375.79	267.43	339.67	88.5	22.5	69.6429	43.53	69.21	52.09	495	180	405	15.51	73.32	54.05	405	450	417.857	42.69	31.23	38.87
17	22	0	55	110	70.7143	84.96	64.11	78.01	162	115.714	269.7	277.59	272.33	18	7.5	15	105.67	72.05	94.46	135	240	165	7.5	6.8	7.04	330	630	415.714	58.74	139.7	85.73
19	23	0	135	135	135	82.01	62.07	75.37	294	210	237.58	258.44	244.54	16.5	7.5	13.9286	36.85	23.74	32.48	300	240	282.857	102.41	140.65	127.9	247.5	307.5	264.643	10.54	17.61	12.9
20	23	1	45	45	45	39.67	89.3	56.21	243	173.571	269.99	362.44	300.81	78	75	77.1429	30.69	0	20.46	240	15	175.714	170.45	18.1	68.89	375	240	336.429	0	0	0
21	23	0	75	75	75	110.13	92.24	102.98	216	154.286	161.55	114.9	142.89	82.5	105	88.9286	106.49	103.38	105.25	172.5	187.5	176.786	127.98	126.48	127.08	157.5	240	181.071	87.47	149.4	112.24
22	23	0	77.5	105	85.3571	39.78	130.63	70.06	450	321.429	314.35	119.3	249.34	0	0	0	6.1	44.96	19.06	97.5	240	138.214	201.69	150.46	167.54	405	465	422.143	33.45	0	22.3
24	24	0	52.5	75	58.9286	71.94	96.69	80.19	0	0	145.65	0	97.1	75	75	75	113.37	53.76	93.5	570	195	462.857	278.94	143.34	188.54	360	112.5	289.286	170.33	87.53	142.73
25	23	0	65	87.5	71.4286	50.04	125.91	75.33	162	115.714	164.94	87.47	139.11	109.5	37.5	88.9286	49.65	54.71	51.34	330	240	304.286	206.99	198.68	201.45	300	307.5	302.143	5.73	26.34	12.6
26	23	0	100	120	105.714	65.72	83.44	71.63	162	115.714	116.26	0	77.51	210	270	227.143	98.73	94.6	97.36	330	112.5	267.857	58.38	194.58	149.18	67.5	90	73.9286	0	78.52	26.17
27	23	0	55	77.5	61.4286	58.03	117.87	77.97	132	94.2857	174.1	128.07	158.76	105	7.5	77.1429	125.24	93.21	114.56	90	240	132.857	210.59	100.78	137.38	195	300	225	56.64	34.5	49.26
28	23	0	55	55	55	63.2	64.99	63.8	171	122.143	51.95	0	34.64	61.5	37.5	54.6429	90.52	40.28	73.77	97.5	157.5	114.643	42.5	116.86	92.08	225	285	242.143	55.66	56.83	56.05
30	23	0	67.5	82.5	71.7857	66.92	46.16	60	226.5	161.786	144.84	0	96.56	39	7.5	30	18.31	37.73	24.78	67.5	90	73.9286	26.13	176.89	126.64	82.5	52.5	73.9286	11.49	203.23	75.41
31	24	0	115	105	112.143	86.58	98.54	90.57	306	218.571	227.61	172.74	209.32	279	210	259.286	134.96	93.08	121	240	255	244.286	49.23	89.34	75.97	427.5	532.5	457.5	0	0	0
32	23	0	110	130	115.714	80.45	94.31	85.07	727.5	519.643	268.43	470.05	335.64	60	0	42.8571	57.9	14.38	43.39	495	660	542.143	121.32	88.81	99.65	570	607.5	580.714	37.36	33.48	36.07
33	26	0	52.5	82.5	61.0714	78.36	94.32	86.34	229.5	163.929	242.5	97.27	169.88	226.5	52.5	176.786	73.38	110.28	91.83	420	232.5	366.429	45.92	52.18	49.05	1020	907.5	987.857	161.15	168.96	165.05
34	24	0	135	145	137.857	104.13	132.98	115.67	162	115.714	220.08	130.53	184.26	22.5	0	16.0714	55.3	0	33.18	90	135	102.857	29.8	0	11.92	202.5	390	256.071	135.09	23.31	90.38
36	20	1	45	65	50.7143	75.85	125.86	92.52	162	115.714	159.11	43.93	120.72	34.5	7.5	26.7857	15.86	15.96	15.89	112.5	180	131.786	19.61	108	78.54	180	285	210	159.87	107.83	142.53
37	21	1	90	100	92.8571	94.88	97.25	95.67	108	77.1429	131.28	0	87.52	61.5	37.5	54.6429	10.92	0	7.28	360	300	342.857	210.39	191.83	198.02	277.5	457.5	328.929	97.96	0	65.31
38	20	1	35	45	37.8571	65.53	37.96	56.34	90	64.2857	128.75	100.75	119.42	22.5	22.5	22.5	1.73	9.35	4.27	180	300	214.286	0	12.36	8.24	375	615	443.571	112.73	14.23	79.9
39	21	1	75	75	75	70.85	34.88	58.86	166.5	118.929	152.19	0	101.46	31.5	7.5	24.6429	33.42	15.52	27.45	300	300	300	159.46	200.37	186.73	90	112.5	96.4286	58.56	45.1	54.07
41	27	1	77.5	100	83.9286	72.93	60.98	68.94	144	102.857	256.49	26.33	179.77	72	22.5	57.8571	128.55	64.2	107.1	112.5	300	166.071	32.39	10.2	17.59	150	390	218.571	53.7	191.31	99.57
43	20	1	62.5	80	67.5	22.71	62.88	32.75	30	21.4286	239.49	249.63	242.03	4.5	0	3.21429	0	21.55	5.39	30	45	34.2857	51.63	56.62	55.37	240	97.5	199.286	0	0	0
